# Supplementary material for: Nuclear-Localized Fluorescent Proteins Enable Visualization of Nuclear Behavior in the Basidiomycete Schizophyllum commune Early Mating Interactions
Source: J Fungi (Basel). 2023 Oct 24;9(11):1043. doi: 10.3390/jof9111043 (PMC10671879; doi:10.3390/jof9111043)
Supplement: Supplementary file 1 [file jof-09-01043-s001.zip]

Archive with 3 entries (3 files):
- jof-2634386-figure S1.pdf
- video  S2.avi
- video S1.avi
